# Supplementary material for: Superior normalization using total protein for western blot analysis of human adipocytes
Source: PLoS One. 2025 Jul 22;20(7):e0328136. doi: 10.1371/journal.pone.0328136 (PMC12282925; doi:10.1371/journal.pone.0328136)
Supplement: S1 Table — (XLSX) [file pone.0328136.s001.xlsx]

## Sheet: Sheet1
												Technical replicates
	Technical replicate											Expected	Observed
												1	0.855445
	Well	1	2	3	4	5	6	7	8			1	0.836352
												1	0.888759
	Expected value/sum	10	10	10	10	10	10	10	10			1	1.06767
	Sum expected values	80										1	1.08392
	Expected value/sum	0.125	0.125	0.125	0.125	0.125	0.125	0.125	0.125			1	1.37632
	Divided by expected	1	1	1	1	1	1	1	1			1	1.10022
	CV expected	0										1	1.11263
	Observed	33788826	33034664	35104684	42171220	42813408	54362610	43457120	43947204
	Sum observed values	328679736
	Observed/Sum observed	0.102802	0.100507	0.106805	0.128305	0.130259	0.165397	0.132217	0.133708
	Divided by expected	0.822413	0.804057	0.854441	1.02644	1.04207	1.32318	1.05774	1.06967
	CV observed	16.0552
												Dynamic Range
	Dynamic Range											Expected	Observed
												1	0.907282
	Well	1	2	3	4	5	6	7	8			1	0.979486
												1	1.06027
	Expected	2.5	5	7.5	10	12.5	15	17.5	20			1	0.817453
	Sum expected values	90										1	0.665492
	Expected value/sum	0.0277778	0.0555556	0.0833333	0.111111	0.138889	0.166667	0.194444	0.222222			1	0.675471
	Divided by expected	1	1	1	1	1	1	1	1			1	1.06825
	CV expected	0										1	1.47813
	Observed	8061985	17407161	28264248	29055101	29567346	36012864	66446541	105075840
	Sum observed values	319891086
	Observed/Sum observed	0.0252023	0.0544159	0.0883558	0.0908281	0.0924294	0.112579	0.207716	0.328474
	Divided by expected	0.907282	0.979486	1.06027	0.817453	0.665492	0.675471	1.06825	1.47813
	CV observed	25.6442
